# Supplementary material for: Vibrio cholerae biofilms use modular adhesins with glycan-targeting and nonspecific surface binding domains for colonization
Source: Nat Commun. 2023 Apr 13;14:2104. doi: 10.1038/s41467-023-37660-0 (PMC10102183; doi:10.1038/s41467-023-37660-0)
Supplement: Supplementary file 4 — Source Data [file 41467_2023_37660_MOESM4_ESM.xlsx]

## Sheet: Fig. 3a
Fig. 3a Biofilm adhesion assay for different Bap1 mutants (structure shown schematically) in a ΔrbmC strain background.
BSA conc. (mg/mL)	Fraction of biomass remaining after washing
	ΔrbmC			ΔrbmCΔbap1			ΔrbmC bap1Δ57aa			ΔrbmC bap1ΔprismB+57aa			ΔrbmC bap1ΔprismB
0	1.07743	1.14569	0.967292	0.010591	0.009865	0.009388	1.09421	1.07729	1.05066	0.86027	1.05597	1.03638	0.113989	0.120067	0.056799
0.2	1.04896	1.23752	1.05268				0.134491	0.097637	0.0630666	0.990917	0.938843	0.990379	0.003893	0.002512	0.006192
0.4	1.13289	1.08547	0.931802				0.0604712	0.0335893	0.0397677	0.800088	0.820252	1.01635	0.031198	0.009155	0.003892
0.6	1.16849	1.11376	0.948594							0.758241	0.902612	1.07519
0.8	1.18326	1.10305	0.956919							0.898228	1.04251	1.07108
1	1.10805	1.06686	1.01959							1.05347	0.964115	0.982025
1.2	1.25518	1.17744	0.985176							1.18929	1.04791	1.08023

## Sheet: Fig. 3c
Fig. 3b In situ staining quantification of biofilms formed by different Bap1 mutants
	Ratio (surface signal/total signal)
Rg	Techincal replicate 1	2	3	4	5	6		Average of technical replicates
Biological replicate 1	0.215762	0.198275	0.195743					0.20326
2	0.253771	0.224765	0.242282	0.26099				0.245452
3	0.161124	0.184776	0.242865					0.196255
4	0.244755	0.20101	0.255672					0.233812
bap1Δ57aa
1	0.071248	0.070443	0.068226	0.096687	0.073007			0.0759222
2	0.071738	0.0588449	0.0621029					0.0642286
3	0.0722318	0.0717532	0.071421					0.071802
4	0.0692384	0.0725086	0.0658777	0.0527953				0.065105
bap1ΔprismB+57aa
1	0.177606	0.138717	0.122009	0.144422	0.205669	0.123006		0.151905
2	0.260755	0.256291	0.24778					0.254942
3	0.256175	0.295103	0.239008					0.263429
4	0.251628	0.258473	0.250689					0.253597
bap1ΔprismB
1	0.06751	0.064844	0.078223	0.061177	0.074717			0.0692942
2	0.0778158	0.0693957	0.0815567					0.0762561
3	0.0944622	0.0952806	0.0643275					0.0846901
4	0.0554789	0.055926	0.0690292					0.0601447
bap1ΔVelcro
1	0.178901	0.263625	0.213825	0.235036	0.227813			0.22384
2	0.220122	0.342529	0.259584					0.274078
3	0.39256	0.258944	0.272051					0.307852
4	0.165249	0.214962	0.40379	0.279445				0.265861

## Sheet: Fig. 3f
Fig. 3f Excess fluorescence signal on the surface of the beads compared to the solution signal
Adsorption on silica - raw data			Adsorption on silica - distribution				Adsorption on lipids - raw data			Adsorption on lipids - distribution
57aa	FITC		Bin Center	57aa	FITC		57aa	FITC		Bin Center	57aa	FITC
6.78287	-2.24844		-10	0	0.109375		199.124	-13.6163		-30	0	0.0554156
14.4755	-0.21644		0	0.0498774	0.732639		170.772	-6.69554		-20	0	0.356423
12.094	-0.34059		10	0.555192	0.0902778		155.7	-7.7891		-10	0	0.579345
5.82012	-2.58484		20	0.256746	0.0338542		175.08	-10.9898		0	0	0.00881612
25.7399	-1.38396		30	0.058054	0.015625		160.098	-11.1921		10	0	0
7.11192	-1.06065		40	0.0318888	0.00694444		186.642	-9.86554		20	0	0
4.49718	-0.69694		50	0.0237122	0.00694444		168.392	-6.16717		30	0	0
12.7889	-2.65921		60	0.0139002	0.00173611		156.292	-21.2568		40	0	0
20.8734	0.222715		70	0.0106296	0.00260417		152.688	-13.1963		50	0.00129199	0
10.8169	-1.63791						155.491	-13.558		60	0	0
19.6191	-0.80985						151.259	-11.6642		70	0.00129199	0
40.2663	-0.94472						138.238	-6.4952		80	0.0129199	0
13.9318	0.380217						138.703	-6.72056		90	0.0155039	0
15.884	-0.04577						190.966	-9.3915		100	0.0258398	0
8.87543	0.544968						159.594	-14.4336		110	0.0310078	0
10.9428	-2.32879						149.537	-14.6366		120	0.0439276	0
14.6493	-0.6759						165.119	-6.07056		130	0.0607235	0
8.6974	-1.51479						162.353	-7.30958		140	0.0516796	0
18.1907	-1.81136						154.452	-7.76371		150	0.0581395	0
11.8825	0.205171						142.505	-11.042		160	0.0490956	0
59.9768	-1.05174						149.539	-20.29		170	0.0426357	0
17.9794	-1.80614						156.008	-13.1468		180	0.0413437	0
20.8775	-1.32431						144.406	-6.24982		190	0.0490956	0
14.1227	-1.63006						137.166	-14.8903		200	0.0452196	0
13.3819	-2.23745						137.592	-16.4008		210	0.0478036	0
2.98066	-0.31522						143.065	-14.2914		220	0.0400517	0
9.38321	-1.02048						149.947	-14.3494		230	0.0426357	0
16.6434	-1.31785						144.263	-23.9269		240	0.0348837	0
6.68468	-2.28107						122.885	-11.0443		250	0.0568475	0
11.4333	-1.13325						155.48	-12.8041		260	0.0387597	0
17.3361	-1.72155						126.668	-7.70419		270	0.0503876	0
5.62183	-0.16655						133.234	-7.6469		280	0.0322997	0
15.8318	-2.51754						129.061	-12.6973		290	0.0271318	0
7.24266	-1.54251						154.143	-5.91393		300	0.0271318	0
15.8742	-2.42109						130.845	-16.5453		310	0.0232558	0
15.4224	-2.06531						132.963	-15.133		320	0.0193798	0
56.0124	-1.13788						76.4787	-18.2832		330	0.0103359	0
13.5288	-0.56695						132.71	-10.0149		340	0.0116279	0
18.1502	-1.30458						122.619	-21.2702		350	0.00387597	0
11.6483	0.187562						116.07	-8.17972		360	0.00129199	0
105.851	-1.2825						111.721	-11.238		370	0	0
10.5061	19.3431						159.197	-13.8375		380	0.00258398	0
18.332	-1.50496						151.583	-10.2975
20.4915	0.125044						105.204	-8.61356
7.61936	0.854038						119.696	-11.1088
20.6771	-0.80261						120.838	-7.04692
14.3839	-0.59866						116.323	-8.49807
8.84406	-0.89223						122.659	-21.7991
23.375	0.90929						118.725	-9.29067
143.752	-0.86952						115.292	-20.5606
8.14209	-1.44469						110.176	-18.3535
116.094	-0.97913						77.9884	-12.5766
16.0764	2.29449						132.718	-21.3535
9.10989	-1.83269						127.561	-10.5604
33.1885	-0.80894						99.3501	-13.6412
10.9272	-1.55684						125.7	-15.1955
12.3765	-1.41898						142.813	-8.73531
19.4782	3.33691						114.96	-16.0535
8.59527	-1.79335						110.675	-7.27809
8.47361	2.36884						129.223	-7.11864
13.2053	3.95257						107.072	-20.7821
11.5242	-1.85201						122.493	-12.9999
8.86875	-0.84134						124.449	-16.7019
14.6433	-1.3181						92.2564	-14.3289
128.067	-0.91939						145.307	-11.1859
8.07368	-1.39019						142.06	-11.3911
10.7894	5.47609						125.206	-8.48122
35.1249	1.3259						129.082	-7.34978
6.53232	9.39914						120.22	-7.3743
14.3549	1.19068						121.373	-12.4397
10.5498	-2.14202						106.674	-7.18438
12.0708	14.4936						126.303	-8.41779
8.69543	2.39326						179.349	-19.6614
5.84465	-2.26104						154.284	-10.9844
8.33999	-2.34738						100.59	-17.4162
18.154	3.45624						103.817	-15.3565
64.8651	28.9526						141.643	-11.314
8.49227	0.047729						91.9475	-14.7266
10.4393	62.998						83.0497	-21.0547
8.7774	-0.81708						85.995	-13.3561
13.0645	-2.23804						106.908	-12.9351
9.17394	1.74111						92.6378	-21.552
13.6701	-1.45135						134.991	-6.6984
16.1089	-1.0465						92.6274	-15.9847
23.1911	5.49948						91.3398	-6.1945
11.6063	1.83898						80.275	-14.1061
8.47212	-1.79833						80.5698	-7.15797
17.9472	-0.79854						180.068	-22.2007
9.53058	-1.50924						171.206	-24.5548
35.3738	-2.70409						168.888	-12.4404
16.9698	-1.46898						147.624	-15.445
54.7443	-1.45847						155.378	-13.9065
29.9749	-2.8537						153.809	-13.8794
10.5031	0.104789						142.627	-12.3652
12.6406	-2.88228						154.921	-12.8425
9.54249	12.5738						141.414	-24.4487
17.0787	-1.97177						152.983	-14.208
10.7708	-0.66604						197.201	-26.7136
34.6445	-3.39824						145.361	-10.3323
16.3828	8.21825						205.595	-11.3861
9.0204	15.8593						161.422	-14.0539
7.48594	-2.38413						141.56	-15.7606
15.023	0.801132						146.513	-7.62334
14.3959	4.99395						123.953	-12.4064
10.4943	-1.02163						145.933	-8.957
15.0517	3.85613						180.553	-13.6251
14.2539	-0.05062						172.883	-19.1108
8.63715	-2.15997						150.811	-13.5924
10.3218	-2.01147						133.63	-14.7971
40.5056	24.0834						131.335	-18.837
12.2005	-2.79975						128.564	-24.953
30.8528	-1.32798						158.894	-19.3967
13.6713	1.75461						140.291	-16.6644
10.3036	-2.25458						95.6382	-21.7345
20.6792	-3.84446						146.137	-10.2222
7.96657	-2.63405						177.435	-12.3564
20.4546	-2.3059						147.601	-10.1602
18.0828	-2.73117						138.36	-9.86784
8.95741	41.7715						129.183	-14.2508
7.52726	-0.23692						143.281	-7.6145
3.07987	-3.5605						134.635	-14.8331
14.301	8.18445						141.751	-16.1836
7.24419	-0.14929						156.073	-15.8865
13.0378	-2.84092						110.222	-22.4882
15.1668	-1.62972						162.792	-11.4927
116.125	-0.56404						111.808	-15.3772
84.4236	-2.4063						147.738	-10.9042
17.4018	-2.85466						146.629	-17.5551
15.0794	-2.90217						137.648	-26.0598
8.74104	-1.21426						157.238	-10.0426
10.1168	-2.60031						119.71	-15.7383
17.9726	-0.4613						141.523	-13.5334
12.5605	-2.42665						127.066	-8.86879
179.869	-3.81382						137.021	-9.08089
6.57533	-2.54012						125.157	-7.92736
5.81933	-2.47213						140.96	-13.9505
30.9448	-1.05342						141.318	-15.2885
8.38796	2.56843						119.741	-16.8787
15.4138	-0.46895						131.834	-9.8603
18.9557	-1.7374						138.338	-20.8371
10.4129	-1.06834						128.697	-12.914
15.6085	0.972334						132.639	-9.23254
11.4672	-0.90274						124.615	-18.8148
76.32	-2.03097						127.316	-16.8616
10.3642	12.7957						131.959	-15.1609
84.6012	-3.01966						121.54	-10.6355
9.14652	2.51787						125.057	-18.3382
7.61308	3.75463						122.496	-11.1279
10.1911	-2.50359						107.572	-8.96291
17.2855	-1.83417						119.62	-9.60508
20.099	1.85448						171.339	-12.425
11.2191	-2.25761						104.106	-21.2204
11.2338	-1.54384						100.903	-15.2714
9.42038	-1.57022						158.827	-22.2141
8.88552	73.2316						139.041	-21.3025
12.8615	2.2404						139.885	-16.25
14.6567	-2.09688						132.941	-8.27908
15.6798	-1.14542						113.975	-16.1526
10.0246	-2.83098						129.183	-10.2115
3.15523	-2.45107						103.674	-11.4245
31.0634	-1.16514						83.8362	-16.9546
10.9777	0.400658						104.999	-12.184
10.1886	16.7288						109.024	-12.109
9.71221	5.142						128.447	-11.1929
10.3731	1.05119						91.7928	-11.5564
7.16277	8.21951						146.474	-8.11663
7.69723	-1.43999						115.028	-20.0461
11.7265	-0.5661						118.174	-13.8606
12.421	-0.91254						89.3791	-25.561
13.2103	1.90234						119.08	-14.0224
7.04206	6.39982						110.626	-8.92439
20.544	-3.46289						126.198	-10.9478
12.611	-0.77043						96.4212	-16.7648
10.6095	-2.6173						115.429	-21.8633
14.4034	-0.93105						105.002	-11.659
44.5168	-2.70093						72.8622	-16.1851
17.3776	-2.56073						117.511	-9.54991
12.0399	0.56304						95.2482	-25.8019
14.731	-1.51826						114.166	-8.37537
11.1561	-1.89171						81.0332	-19.8063
9.40284	-4.03209						94.6174	-27.6221
13.2564	2.66743						98.4198	-16.0872
10.4572	-1.51308						88.9851	-9.26774
12.1062	-2.82056						99.874	-14.7757
16.2168	2.63868						92.143	-8.73287
9.03131	-1.24061						84.5042	-20.0088
11.8372	-0.50767						127.202	-10.5462
7.20429	-2.32104						229.844	-10.4378
32.1508	-2.88819						180.872	-10.8034
6.72375	-1.93226						180.024	-11.6331
6.11384	-2.50822						163.44	-12.2843
9.12232	-0.25792						181.991	-17.5679
8.98117	25.1044						203.556	-23.0494
7.04492	-1.38718						180.469	-13.2394
9.71395	-1.05141						184.232	-17.4872
8.30729	1.24728						185.527	-15.1786
3.44704	15.5647						173.839	-13.2922
7.28222	3.54758						171.513	-14.3871
18.0453	-1.55425						167.784	-12.0505
10.5216	-1.28254						177.637	-11.484
11.3339	-2.38506						174.732	-22.984
4.48594	47.4869						169.6	-7.3688
48.078	-0.00453						143.089	-19.7543
20.7618	-2.61266						171.453	-14.6349
11.2638	-1.56814						178.745	-14.581
8.13795	-3.92834						171.691	-10.6007
7.7781	-0.22757						162.547	-13.6579
12.9576	4.29267						218.305	-16.8475
13.8823	-1.83548						143.348	-14.7513
14.6168	-1.68364						154.976	-19.9661
21.8906	-2.77694						210.548	-13.6527
13.7302	-1.83496						210.134	-14.6264
18.4451	0.011059						154.201	-29.8156
77.9235	-1.45516						200.695	-17.5707
22.5248	1.71529						147.236	-14.3509
10.7709	0.307303						126.573	-13.3147
19.6209	37.5212						129.343	-13.2592
15.5772	16.7183						155.679	-12.6829
8.54286	-2.21911						147.567	-23.2179
4.34518	-1.91201						138.276	-11.2675
13.7013	-0.93544						166.275	-9.76603
12.311	9.56181						194.757	-18.4147
12.2485	-1.62957						101.712	-18.1013
10.7319	2.95994						159.905	-12.4681
10.5091	-2.32384						149.13	-26.5376
208.884	-2.06448						174.002	-15.6527
23.2537	-0.75641						104.202	-15.5343
12.9545	0.418689						167.536	-21.5343
12.4659	2.17341						116.676	-15.7607
11.8045	-1.9779						134.607	-17.3859
11.9863	-2.2026						104.985	-10.4319
17.203	-3.30915						147.674	-13.7077
12.0167	-3.20493						152.283	-23.9937
19.534	-2.90485						139.944	-22.768
9.93247	-1.58236						133.524	-29.323
13.1795	-1.58006						167.811	-14.5755
19.2534	-0.86166						119.214	-25.0711
5.67744	-2.41404						106.681	-13.904
6.74188	-2.36328						164.116	-15.6059
7.67045	0.001836						137.424	-8.88468
15.9752	2.98268						113.399	-13.1592
10.5022	9.97565						159.392	-21.2721
18.0774	-2.15919						112.284	-16.4754
7.91438	-2.21249						159.591	-19.1878
16.359	-1.64018						121.207	-12.9977
14.4221	-1.30614						117.575	-11.7276
12.924	-0.59549						138.27	-11.2477
6.25511	-2.65926						104.286	-15.1634
35.3599	-0.28231						105.534	-8.02272
8.74619	-2.24962						166.911	-22.7545
5.50199	-1.36752						120.275	-15.3394
12.2301	-2.46763						185.432	-12.323
14.3667	0.01614						137.554	-19.8295
15.7739	-2.47561						89.6848	-10.4392
12.5865	-2.12126						105.052	-24.2707
6.11728	-1.91653						75.3136	-12.6935
6.63644	-1.51426						243.331	-9.70339
13.0919	-1.77833						316.649	-18.055
7.09816	-2.63967						229.071	-17.421
8.27114	-1.11696						247.033	-13.5192
8.3991	-0.89275						244.79	-22.913
15.4927	-2.32697						237.603	-19.964
6.08679	-2.56922						200.401	-16.3628
22.3194	-2.58684						214.497	-14.6352
9.87445	-1.08294						237.309	-25.4023
8.65008	0.40515						207.894	-15.4903
9.7059	-2.4902						172.882	-21.1512
18.5549	-1.37181						258.444	-12.0319
5.63912	-1.94839						247.323	-8.17744
10.512	48.502						226.175	-14.5913
11.9152	-3.11837						175.815	-18.0426
48.6396	-1.27887						179.725	-6.51888
25.8229	-2.59495						187.184	-11.7006
8.54506	-3.62532						185.751	-8.06632
5.74301	-3.67168						195.661	-10.2717
5.79371	14.763						180.988	-12.1114
23.6502	-3.35445						167.767	-17.3286
17.7532	-2.85239						162.321	-7.87731
10.3338	-1.08369						201.582	-10.0102
7.7575	-2.27193						198.252	-8.60214
8.32005	-2.54919						186.998	-19.5025
12.8667	-0.84393						166.481	-9.0025
10.9402	-0.74082						197.189	-17.2667
14.4329	-0.4447						170.29	-9.50462
24.9262	2.69009						179.621	-12.9684
12.4227	-1.52326						210.314	-15.8211
5.58608	-2.45841						201.774	-7.74158
5.52822	4.35296						210.631	-18.982
33.2228	-1.201						214.212	-16.5399
12.8385	3.87062						181.225	-7.64832
10.8018	-3.574						188.098	-21.4611
5.50992	-1.05721						184.205	-7.30206
26.1555	-1.11249						173.236	-6.95032
14.9695	-1.98858						212.437	-18.0433
16.7519	-0.15784						193.932	-16.6708
7.07046	-0.96558						178.177	-17.2531
15.6	-0.26306						196.328	-9.90863
25.4113	-2.10654						209.228	-26.7272
7.85006	-0.50366						205.687	-20.4477
3.84464	-0.32292						168.668	-14.0226
21.6073	-2.9462						154.88	-17.4166
13.6714	-1.47249						164.228	-14.8358
15.5572	42.0279						130.536	-6.8735
13.5668	-3.55539						147.837	-10.5331
10.134	-2.95844						45.4052	-10.3023
8.70957	-2.91986						144.434	-8.13551
17.3683	-0.12137						155.867	-10.4248
9.29288	-1.33414						156.348	-16.1533
13.0816	-0.70277						123.101	-11.1516
14.0639	-2.16552						179.278	-24.5322
10.8603	-3.82525						120.189	-16.6564
18.6669	1.10262						75.3391	-19.3881
17.759	4.75927						133.504	-19.251
96.5394	-0.96478						134.856	-20.1313
17.3612	1.16261						105.418	-11.3393
11.4085	-1.46398						345.763	-17.0199
7.82949	-0.43663						287.298	-21.1674
14.827	-3.19402						341.832	-11.3357
7.58763	-0.89302						297.935	-18.464
12.1199	-0.34858						342.835	-10.8524
17.3256	-3.04014						326.852	-11.963
18.0376	-0.11389						272.714	-15.4341
10.084	-0.369						378.086	-8.69056
7.98512	-0.72263						328.264	-24.8623
49.4346	-0.55125						292.098	-19.1976
13.2952	42.5387						311.771	-10.7841
12.6336	-0.50903						323.771	-18.317
19.3702	-1.20014						310.671	-8.93823
37.3567	-1.39613						308.014	-11.274
4.24392	3.26817						273.507	-6.55198
6.1544	-1.00619						272.36	-5.6991
14.5646	0.879234						281.29	-10.1204
8.56183	-1.65447						259.71	-22.4192
14.8005	2.04124						277.488	-21.7024
12.9983	2.0238						265.162	-13.4607
64.3611	29.6321						287.535	-10.2922
18.5743	-0.09193						307.321	-22.8035
17.6477	-3.55907						290.86	-20.4981
30.8288	-1.91441						275.505	-16.8779
18.9792	2.30324						254.43	-20.1109
13.4767	-0.8166						360.942	-11.2689
15.3346	-1.9999						232.669	-16.4534
9.3611	-0.40172						235.844	-17.9912
12.4943	-0.78424						221.398	-15.3784
15.4889	-2.96111						289.395	-12.1796
13.8746	-2.81955						270.481	-12.166
16.5318	-2.87176						244.363	-25.0825
6.02697	-1.2033						252.828	-18.5101
21.5063	4.16532						211.047	-9.58547
9.13022	-1.54611						228.69	-15.8196
12.0412	-2.28693						273.901	-8.99714
8.75741	-1.20616						206.229	-23.1465
10.5541	-1.08038						213.187	-14.4038
17.0236	-2.63841						256.327	-11.1776
17.7783	-2.16531						206.493	-25.5937
4.57203	6.34155						260.263	-14.7618
14.3848	-2.63826						242.368	-27.2554
26.8412	-2.47229						218.366	-15.986
12.3469	-4.28336						223.824	-12.8274
7.05836	-0.6021						295.701	-24.5758
8.80636	-2.91387						243.27	-14.5906
15.4925	-2.80497						225.658	-22.8899
13.3395	-4.05229						252.35	-7.36049
7.20066	42.1156						248.738	-23.1613
6.51535	84.825						196.454	-13.3021
14.7982	3.31108						236.255	-17.2156
22.6214	-1.65187						145.307	-28.0956
13.5757	-0.35358						206.982	-20.8446
8.94418	-3.01073						215.942	-7.10999
7.48781	6.91538						213.37	-7.79899
10.9903	-0.68109						201.339	-15.8009
6.65206	-3.50608						162.672	-14.2155
12.1753	0.117892						202.722	-25.4473
14.246	-2.66807						162.097	-15.5937
16.7493	-4.03019						251.724	-11.4709
77.7585	-3.4219						178.896	-14.7979
11.0802	29.2085						205.102	-13.2928
9.0356	-1.48514						168.106	-24.2938
19.5387	-1.41492						175.443	-12.0234
10.0026	0.495979						137.204	-13.1418
14.8047	-0.09192						131.01	-28.3975
9.52449	-1.73606						219.834	-26.7713
13.3947	-2.43509						139.611	-23.6697
5.73702	-1.35574						152.816	-10.0675
3.35651	-1.6492						155.4	-11.073
9.20499	-1.66121						190.101	-11.8359
10.5334	2.0799						111.177	-11.4114
13.426	-1.46139						270.901	-6.54147
11.7243	-2.37552						215.283	-15.1692
18.4612	0.330526						244.147	-4.26171
11.6091	32.1737						223.461	-6.3139
19.8598	-1.78289						238.962	-8.46094
17.5754	-0.51908						252.9	-8.22876
10.2199	1.18656						265.553	-12.4823
9.2702	-1.81255						246.647	-7.60443
10.5451	1.58558						280.784	-7.77886
13.611	10.7463						218.852	-10.2832
15.9232	-1.35424						237.666	-6.16792
8.15608	-3.21662						248.703	-6.2549
18.0508	-2.65989						216.928	-12.6083
12.666	-2.4592						209.441	-15.8099
12.5549	-1.88739						281.015	-8.81423
10.9545	8.71095						225.312	-8.57618
15.8727	2.10105						271.004	-5.45296
17.9854	-3.50292						223.912	-12.1705
15.3714	18.2658						192.979	-2.93585
44.1128	-3.60502						249.595	-14.2916
7.49882	1.90881						230.515	-6.91167
9.08463	2.83868						191.363	-13.889
14.7684	-3.31961						184.347	-17.2579
10.1019	-1.75538						229.678	-6.64753
24.7416	-1.37098						203.618	-18.3207
6.33427	-1.06853						199.328	-19.798
10.4504	-1.99372						201.315	-7.30839
21.9714	-2.82137						207.69	-5.73831
22.8128	61.9294						203.25	-13.3484
19.2703	16.9247						178.014	-6.69946
10.6432	2.38033						178.768	-14.2106
15.8763	-3.79584						224.273	-12.2904
17.4866	53.8522						193.218	-14.3436
12.2712	-3.35661						187.62	-11.1697
28.7737	-3.17548						207.571	-4.02813
10.3307	-3.72079						149.201	-14.8857
14.4033	2.10561						235.465	-13.7277
11.3923	-0.39778						176.743	-4.95435
30.3618	2.39937						153.312	-20.129
43.2483	-1.88992						129.54	-4.27939
21.7089	2.90012						154.578	-15.7473
15.3038	-1.45378						156.508	-4.39996
22.7568	-2.29556						184.096	-8.71835
13.7838	-1.88924						203.046	-16.5062
11.4323	-1.73184						204.329	-12.746
10.9214	-2.97757						167.262	-9.36881
9.51938	1.14752						147.052	-15.3652
5.56523	2.48533						193.967	-11.5693
4.54662	-3.28348						183.071	-9.25527
10.4454	2.59505						171.741	-8.53088
13.3201	-1.33091						147.044	-5.2584
13.6836	1.86856						167.812	-5.18626
13.4416	4.85374						156.175	-8.84165
40.204	-4.39902						166.243	-7.09563
28.7724	4.93277						151.522	-10.5037
9.58572	1.48867						125.478	-15.7789
13.9038	4.68156						133.383	-5.13447
10.1308	0.346316						156.129	-6.96094
14.691	2.40041						150.894	-9.99789
12.8582	-2.2243						151.083	-6.22667
14.4284	-2.17596						161.596	-16.4125
9.59204	-1.49341						135.612	-14.211
17.493	-2.51333						105.088	-6.13994
23.5762	-3.02052						124.355	-9.20733
10.0304	-2.06801						150.877	-7.66027
14.6111	-4.91041						102.034	-12.9141
13.0946	-1.50088						101.027	-5.82288
13.8155	-1.50246						137.52	-6.34934
11.4217	-1.32477						129.999	-4.93198
20.5867	-2.07325						117.56	-15.761
20.9048	-1.58336						100.656	-17.9875
8.38837	-1.16509						100.698	-14.6779
74.0725	-0.53171						341.81	-14.4068
11.1933	-3.83297						330.022	-8.36001
6.38798	-3.99214						297.408	-12.935
16.7255	-4.30224						340.882	-9.67337
9.76484	-0.21706						316.051	-6.51359
16.9819	-3.21113						306.851	-12.3861
15.7168	-1.73227						316.006	-7.15652
29.9799	-2.77753						353.158	-15.9975
7.76893	-0.02911						287.396	-12.263
17.8348	-4.03425						342.382	-10.4579
17.0044	-1.70721						304.45	-10.2502
13.7185	-1.64773						330.018	-6.48089
16.9477	-1.70466						313.326	-13.3779
17.578	13.7411						301.499	-7.70116
9.87368	-2.66807						312.514	-8.93771
16.3432	-1.65485						289.61	-8.28407
3.89166	-1.30001						297.578	-14.6587
13.7044	-3.09053						283.055	-9.2273
1.89535	-0.51993						297.923	-19.4239
26.1608	-1.61572						304.713	-7.8761
11.6665	8.67309						280.221	-21.4624
6.37799	-1.88497						277.445	-9.14767
8.12599	-1.5568						304.932	-20.4846
14.8122	-1.03312						276.419	-8.47541
12.6591	-1.95716						301.48	-8.9964
11.0322	34.8809						125.682	-19.954
5.83498	-1.56865						268.672	-7.49271
14.1178	10.7886						281.238	-13.5554
21.9411	-3.37663						193.871	-13.3855
12.8953	-0.65517						273.274	-18.9332
8.26381	-0.57343						270.095	-6.73988
6.80744	-2.35328						268.245	-10.1707
10.31	-3.01619						257.153	-5.85282
11.4949	-0.81881						255.694	-7.17543
13.5656	-2.17084						262.576	-11.3181
6.56344	-2.83396						207.479	-16.0007
77.0781	-0.43488						281.111	-13.5479
10.3999	0.845229						255.262	-12.8877
6.88174	-3.84058						136.205	-9.15807
8.35523	-4.12776						303.81	-8.63822
18.8583	-2.67151						247.077	-14.2917
9.3222	-3.20629						288.175	-10.592
14.1243	34.401						265.043	-6.93019
8.84412	-4.0097						290.549	-8.47154
12.7143	0.01367						226.017	-17.3851
5.05665	47.7068						278.216	-8.40704
2.67614	3.17821						191.209	-8.86115
8.1739	-4.80049						275.479	-8.51379
8.52462	1.12287						186.321	-9.57335
9.85305	1.2351						248.411	-10.4184
12.7456	-3.35408						252.177	-10.4261
11.044	-2.49501						223.138	-9.51496
17.7808	27.8513						179.681	-7.4429
10.9288	17.0478						233.456	-14.1832
19.1794	-3.48281						208.142	-7.29127
16.895	-4.74851						258.359	-10.5744
9.5395	-3.22441						228.023	-11.2826
8.58983	-3.85808						259.594	-14.7833
7.58669	0.241686						250.786	-13.0228
9.86478	-4.41439						256.347	-9.11438
15.2428	-2.0597						260.467	-8.40721
5.47712	-0.47224						194.65	-16.1935
7.47571	-0.11146						241.44	-9.92406
11.9856	-0.44669						251.526	-6.03449
11.8746	2.35931						251.836	-18.281
10.2742	-0.92278						170.688	-12.6356
15.1923	-2.07017						222.149	-18.6902
17.3051	-2.32348						274.459	-21.71
14.691	4.45654						180.679	-9.79447
43.4324	-3.42356						246.853	-8.60239
6.81845	-2.4421						229.911	-10.9495
8.40426	-2.37571						202.047	-14.4059
14.0881	-1.84176						215.264	-21.6613
9.42152	-2.68332						300.154	-7.80138
24.0612	8.49797						217.88	-20.2152
5.6539	-1.27228						185.012	-12.72
9.76999	0.172856						213.373	-5.8312
21.291	3.89351						198.156	-9.13821
22.1324	-0.33466						151.865	-10.9792
18.59	-1.4182						190.832	-8.23815
9.96279	-2.73987						202.194	-13.1493
16.8062	-3.01038						151.916	-19.605
11.5908	0.724683						215.132	-19.6334
28.0933	-1.72109						216.82	-13.5689
9.65032	-0.59327						203.375	-10.6006
13.7229	-1.72559						226.546	-13.7524
10.7119	5.47301						219.46	-12.6671
29.6814	70.5836						256.893	-20.3993
42.5679	-3.35045						190.148	-14.4199
14.6234	-2.1814						220.898	-7.54768
22.0764	-4.00018						194.482	-15.483
10.3211	-1.36901						201.23	-13.0063
13.1034	1.78365						142.529	-8.69483
18.3086	-3.74866						161.043	-21.3405
10.241	-5.56952						188.477	-19.4817
8.83901	-4.58873						192.805	-12.1407
4.88486	3.30049						129.005	-14.685
3.86625	1.57432						321.979	-11.7406
8.47135	-2.60604						379.946	-15.2399
13.5994	-7.32214						314.567	-10.755
12.6397	-5.50433						301.151	-9.1677
13.0032	-1.55343						301.935	-11.9272
11.993	-4.75541						306.17	-8.2347
20.1318	-2.78923						287.9	-11.6584
28.0921	2.02646						282.487	-14.3731
8.90535	-3.56418						329.871	-9.59617
13.2234	-7.14229						256.212	-21.8272
14.0106	-2.43261						343.719	-15.743
12.1779	-4.69512						230.181	-6.98122
12.9976	-6.25945						320.704	-17.7452
16.1543	3.67061						293.236	-6.16472
13.7481	31.7284						265.383	-12.7913
8.91167	-5.22183						312.285	-14.215
16.8126	-2.5444						323.152	-19.5898
22.8958	86.132						324.203	-13.601
9.35001	-5.77152						249.058	-13.8958
13.9307	-5.26551						270.193	-15.5708
13.2592	-7.87262						283.147	-9.65495
11.1326	7.61642						330.007	-7.47242
13.1351	-1.98594						324.953	-9.62896
3.32549	-4.04641						254.829	-14.635
10.7413	-4.86229						265.682	-17.1041
7.33326	-4.17077						249.284	-19.8653
18.3064	-4.89954						270.704	-20.3102
7.66294	-5.62524						298.055	-9.27526
9.92654	-1.69553						266.886	-11.0686
12.4785	-6.43934						236.759	-15.0961
29.2995	-3.45695						289.911	-19.3321
7.08856	0.681204						263.838	-14.182
17.1544	-2.54451						266.615	-10.2894
16.324	-4.13677						237.5	-14.1393
3.14089	2.70832						266.302	-16.9062
13.8081	-7.24768						267.77	-8.9885
13.0381	2.84232						206.197	-23.6471
16.2674	-3.04965						271.817	-10.6986
16.8976	-3.90928						299.046	-14.3097
12.8497	-6.37724						270.458	-16.2115
16.6058	-1.92008						258.99	-29.7342
27.0919	-5.84262						249.472	-17.0052
23.087	-7.15121						247.112	-15.6972
13.8874	24.2573						245.319	-17.6677
13.2645	-3.73294						265.432	-21.0959
20.6335	27.9051						246.171	-9.16399
21.4984	-5.18258						275.763	-18.5477
23.7464	4.78261						253.406	-9.64871
6.71237	-5.31719						269.665	-26.588
26.452	0.398878						254.363	-9.82372
16.4479	4.98011						267.959	-10.8262
42.831	-2.09292						160.504	-8.39653
69.2872	18.5889						256.176	-16.3784
20.0729	-5.97461						279.534	-12.0906
55.3095	124.482						180.553	-9.01189
20.293	102.16						296.309	-27.9497
14.2188	7.66922						308.981	-14.5939
25.1611	-5.47229						276.592	-22.3257
28.6009	-5.99212						269.283	-18.1582
21.9903	-7.16555						317.02	-20.2873
17.0442	-1.74896						263.959	-20.85
66.9714	-5.82813						224.085	-15.9008
23.8669	-5.6089						235.829	-27.5889
33.8606	-8.50765						277.809	-15.956
40.3783	12.5748						233.921	-26.3415
46.8816	-5.13931						248.98	-14.6544
15.2866	-1.31467						321.481	-26.9229
124.739	-8.51487						211.924	-11.3102
27.9713	7.36036						267.709	-24.3776
18.7775	0.829715						271.811	-9.71229
16.2323	-3.01134						205.856	-12.6169
25.246	0.17156						228.029	-23.6242
74.0536	-0.81205						243.153	-11.18
12.1708	80.8802						274.856	-22.9033
14.9064	-5.3667						228.861	-27.0768
13.391	-5.261						246.628	-30.3344
16.7171	-6.16415						248.926	-21.6934
16.5096	-1.34528						239.281	-18.4728
10.3527	-4.91318						232.717	-31.2584
32.1439	-2.42287						226.821	-12.5211
14.1908	-2.18326						187.374	-19.5266
11.8151	8.20027						200.82	-26.2516
15.751	1.29844						204.379	-23.8467
47.4007	-1.84356						253.377	-13.5724
30.5287	118.134						250.65	-12.4031
25.8215	-0.32755						208.232	-12.1845
12.6987	-1.51016						220.636	-21.0419
13.0373	0.282492						223.264	-10.9904
77.0213	-3.07607						188.322	-16.6564
17.6888	30.5273						225.386	-8.18496
7.30444	1.53922						207.794	-9.47725
22.8915	1.7807						249.041	-11.3482
56.4539	3.96817						183.524	-14.2377
19.6625	5.72894						195.51	-22.7811
21.3875	0.040176						245.923	-21.0368
20.3274	29.274						219.709	-16.4672
24.2616	-2.71272						231.715	-15.4679
18.2659	-0.08132						215.079	-18.3859
16.2267	-1.70065						231.95	-25.0083
17.5478	13.1958						245.788	-12.6874
20.6467	-4.9011						125.628	-16.8024
149.712	6.44342						204.473	-10.5037
11.335	10.6585						194.148	-9.21168
25.6878	-0.60954						209.065	-10.2175
17.0313	-2.6901						190.044	-15.0338
47.7025	1.06099						294.413	-22.4867
17.1066	-1.78866						344.435	-14.9067
17.7432	11.6131						351.829	-23.188
12.3093	4.62027						292.729	-28.8192
24.0024	0.111767						287.077	-18.8449
13.9299	-3.60715						289.272	-13.5471
17.5323	8.97552						276.339	-9.62521
8.66589	53.1058						299.74	-12.392
16.654	14.1605						335.927	-21.7832
29.9144	19.0358						325.092	-10.2476
49.6122	20.4905						333.64	-15.1122
22.9518	-0.80864						241.589	-17.3269
9.08737	-2.64476						311.459	-22.9677
39.4316	3.0929						315.027	-22.8721
18.4343	15.2822						301.056	-9.65749
102.359	12.514						308.351	-15.2455
16.9514	-1.78311						289.601	-25.9269
47.8826	-0.34386						319.868	-14.8767
58.5575	-0.49521						285.127	-14.0934
43.8354	10.7777						306.692	-15.3783
20.3101	0.393332						283.621	-16.6354
14.8029	1.16367						342.633	-17.8295
25.1491	5.13437						296.096	-12.9965
51.5354	0.866534						315.067	-10.6839
131.516	11.1619						252.696	-20.5494
36.7413	10.7331						257.633	-21.5409
23.5313	13.9516						312.3	-25.7567
24.104	-1.47531						265.985	-18.7025
13.0504	-1.22733						285.336	-17.7338
15.4743	-2.21861						299.396	-22.1528
34.1346	6.00028						247.8	-14.1802
72.6754	1.55414						294.706	-19.8582
50.3294	17.9912						320.826	-12.3571
5.87315	-2.90004						228.032	-19.7331
13.1817	10.7524						276.909	-16.3968
25.0155	-3.39179						266.827	-20.8574
57.4435	14.2365						279.739	-19.2808
129.428	-0.25785						278.449	-22.6125
21.4029	2.48928						250.12	-14.4492
25.7171	-2.82887						314.397	-15.0221
12.2294	11.6217						246.232	-28.8502
70.3935	1.43436						158.125	-22.3165
39.8607	1.78373						275.399	-12.9395
7.20991	4.09722						266.142	-29.2891
23.1373	2.92096						243.699	-18.3571
17.2312	-2.16034						274.592	-17.2324
30.6419	3.61851						251.219	-10.6523
45.4878	-4.56295						255.49	-19.0294
47.6202	-0.75135						258.286	-16.107
36.0042	35.7348						243.841	-24.4887
44.103	2.86733						258.199	-25.4045
20.9498	-0.82635						261.493	-28.7739
37.5811	-4.10856						268.19	-20.8303
16.6834	14.0237						219.274	-17.192
22.4108	0.884455						290.155	-28.8181
55.2015	-0.37133						255.828	-18.8107
24.087	36.7867						239.319	-16.1134
12.0618	-4.9856						249.957	-14.6697
31.9042	7.29261						215.537	-9.26239
10.6429	9.52077						237.793	-17.4568
20.5859	0.431327						264.068	-11.3108
20.4741	5.92938						228.167	-13.0855
21.6373	9.29782						313.442	-22.2514
12.061	7.72064						250.159	-10.0566
72.2186	-3.13211						312.007	-26.0283
21.3083	7.85959						245.4	-9.84473
20.8493	-1.44512						264.821	-9.0366
21.0793	-2.52396						256.165	-11.9531
20.1254	-4.51313						233.498	-9.3496
19.5563	-3.18739						233.632	-9.84133
22.3981	-6.22556						229.555	-14.4911
7.50361	-2.13076						228.865	-20.967
84.6279	17.0353						266.033	-9.52808
10.1475	-2.18382						256.381	-9.91852
9.07043	-6.6871						171.569	-15.9675
23.3732	1.47909						251.546	-22.8469
6.63723	-1.32056						205.851	-11.3834
7.38138	-3.42833						236.304	-15.7858
13.6147	-1.75214						207.751	-13.6066
18.0911	-3.88729						218.884	-24.9822
61.9812	-5.73131						225.708	-13.9534
158.198	-5.12555						223.58	-20.3472
16.3284	0.625464						239.377	-22.6985
16.175	-1.34729						233.203	-20.8017
23.2171	65.5389						273.907	-17.5443
16.7494	3.34133						196.379	-9.82043
13.7601	-8.0498						186.061	-14.5275
49.5886	-1.02245						231.82	-11.3505
21.5498	-7.31324						239.755	-12.7809
16.0699	-1.08449						208.494	-11.2133
27.3006	-4.1147						196.978	-12.8176
21.092	-1.26695						224.837	-33.7914
56.509	-5.02906						199.663	-18.3681
19.4143	-5.63062						192.286	-13.9635
14.5415	-4.99442						200.439	-14.1659
3.81663	-2.57212						216.78	-9.99094
20.7166	-7.05257						207.944	-14.296
16.5884	-3.29192						256.366	-12.9013
46.4865	-5.57457						214.285	-13.9646
22.938	-0.71636						187.26	-14.024
7.6853	-3.25913						191.873	-12.2755
16.9078	-5.01214						231.703	-26.9459
19.896	-8.54836						191.657	-10.3567
47.1326	-2.75456						171.396	-25.0662
33.9279	-1.06462						195.23	-12.9718
50.5121	-4.21797						213.487	-22.0914
27.0816	-5.92196						191.742	-18.8853
8.81394	-5.91484						197.905	-13.7686
21.2582	-3.35608						192.577	-23.6294
17.2125	11.2893						209.392	-19.4587
8.82344	-6.8172						256.166	-20.4375
12.7962	-4.20777						185.433	-21.2344
12.1991	8.18974						158.006	-18.2183
16.6595	-3.63994							-33.3964
17.3602	8.29998							-10.2342
19.9405	-4.65335							-24.7714
5.37298	5.7609							-15.3878
14.5232	-3.52539							-11.0731
15.0995	-6.24883							-32.3932
12.5775	2.05494							-19.1709
16.6311	-3.85364							-13.0157
16.2181	-3.07735							-16.9823
43.3329	8.21809							-16.5407
57.9341	-6.73425							-24.1011
17.1623	-2.74212							-19.4408
36.1641	-4.79527							-16.9089
13.7854	12.8947							-21.1661
48.5328	-3.32832							-17.9392
21.9293	-4.08449							-14.4693
13.5202	0.033474							-25.3903
14.3168	-3.42269							-20.8261
33.6033	-2.57126							-24.9798
29.2203	-1.91659							-12.7987
152.618	-3.32938
12.3951	4.23246
14.0404	-2.84032
12.29	-4.19898
14.4494	-6.33679
9.69786	-7.40741
9.54955	-4.25891
18.6225	-5.55457
467.906	-2.82997
21.7105	-0.95367
19.8951	-4.03113
32.5388	-3.3424
15.0396	14.7493
18.5997	-7.24709
15.5501	0.361716
53.9002	8.44233
15.5477	5.24047
11.5344	-2.70074
21.2685	4.42068
9.28292	1.58133
27.0853	2.21273
8.8125	-5.96296
7.71433	-8.2226
44.0337	-2.84715
15.6918	-6.48479
18.6911	2.94355
64.5186	-5.72412
14.3808	13.1641
52.1677	-2.93479
18.1071	1.72802
19.0838	-5.98766
18.707	21.1575
16.6858	-2.95111
10.9984	-8.78889
16.0259	-5.02026
15.3569	-8.76376
27.0883	-4.07635
13.443	-2.13797
37.4785	-7.56642
79.5632	-6.55352
16.5216	-1.74395
316.445	2.37276
4.14046	2.92163
13.6466	-1.78765
31.6276	-5.33817
13.6562	4.73652
24.2229	40.7378
14.562	-0.38838
38.3701	-1.39167
30.929	-1.42402
21.4952	-8.35682
13.7199	-6.86926
7.01796	-6.47891
16.5201	52.2285
18.3758	-0.56269
9.84994	1.66354
20.3056	-1.56815
20.1859	0.528187
17.0646	3.58454
39.5367	-2.50936
11.9695	0.009675
84.8978	-4.13415
22.785	-6.86883
17.9574	-10.1682
22.2637	6.61425
24.1495	217.669
69.5615	-8.35309
16.6361	-8.71202
8.65384	-1.46322
11.1571	-5.13923
18.4831	-2.97526
4.58849	-0.5956
45.9825	-3.08958
12.8504	1.37103
21.7751	-2.90915
12.0153	-3.24525
36.3884	-5.79632
13.8087	0.39259
54.1326	29.7244
15.1602	-0.20296
29.5988	6.81697
375.572	13.8896
50.0653	96.8997
71.7223	0.111264
20.8183	-0.94514
197.171	7.12613
25.1181	6.2038
19.8928	-4.96055
24.3431	1.72225
13.3437	-2.38893
16.3229	0.652112
405.911	-1.21416
5.70195	-1.83543
16.6778	14.9253
20.9743	15.8318
15.0271	11.5331
27.3558	-2.94888
19.7781	2.17104
12.9249	-1.24181
13.5146	-0.59097
19.4591	24.1326
118.401	-2.70376
25.6721	-0.6347
46.681	0.169775
5.25522	8.35962
27.6429	-1.08269
15.2442	19.5613
9.96664	-1.55475
42.6582	28.2052
17.4227	-1.53524
14.4593	-7.05826
13.9976	-4.21225
91.5848	5.50495
68.1282	18.9628
20.0012	-4.23281
60.3862	-6.23766
46.7264	-3.36373
12.5257	18.9621
28.1155	7.58351
43.5268	22.1154
6.9479	-1.8914
8.20981	-4.63714
68.5299	-3.87568
15.2395	-0.70682
19.3571	-2.88738
10.0229	-9.63258
91.4752	8.31633
19.545	-2.81566
8.22798	-7.45169
16.8227	-3.32159
12.0068	16.0299
18.345	0.164607
7.79586	-12.2556
12.6724	-3.44537
16.1891	5.00557
14.1286	10.706
12.8177	16.0102
18.549	26.5712
17.9658	-2.68193
19.2437	-0.80116
25.3353	13.7736
8.80825	-5.97231
22.8241	-1.4889
9.26078	-0.72988
40.639	-9.24272
34.0847	-10.6808
21.8013	-2.72844
21.0232	-8.00863
38.3132	-5.54212
18.2519	-3.45722
4.61869	-3.64096
322.466	-1.16077
34.8704	-6.9765
9.52703	-4.64262
35.3774	-6.92698
45.9774	2.65356
6.80614	16.1683
14.0876	88.9064
8.58885	-6.50016
11.2469	17.3142
8.70568	0.622221
8.23723	-2.64381
8.93148	-4.37031
207.139	11.2393
66.3661	-4.28181
8.94562	14.7357
6.0383	6.43949
10.7304	-5.93892
11.4181	-0.71152
7.79272	12.1378
22.8309	-9.31246
11.8488	-1.59598
2.86298	17.1968
61.147	-1.73478
4.03181	-3.85675
34.044	-3.55182
7.33648	-3.30689
226.452	16.5289
4.99857	-7.0931
7.39019	-5.2459
8.26436	-9.54249
9.17844	-2.42705
3.10897	-1.7998
14.172	-5.2276
5.21702	1.68419
6.7794	-5.14347
15.1142	13.9495
9.24072	-4.59574
14.4735	-6.43262
7.5817	-1.60298
43.1298	5.4326
7.4414	-4.30361
6.32222	-10.8008
1.97633	7.49141
14.0017	-3.36849
10.7574	10.0094
25.7776	-0.35284
123.189	8.67748
9.74326	16.5042
5.90808	-3.65072
3.9526	2.03319
9.05806	15.7707
6.39805	-5.01614
11.1888	-4.04242
7.83432	-7.35515
11.5135	45.0074
13.2793	16.1289
5.58134	-9.87761
8.62552	2.05697
4.22254	21.4204
6.82918	-1.95612
4.23503	-0.75947
8.00336	3.75093
4.33035	-9.03772
9.01493	-2.42202
6.89443	-4.65958
7.44469	-7.34051
9.52111	16.6417
6.08393	-3.63558
9.74431	5.08502
5.53184	-6.34483
7.45073	-2.8209
3.58632	-5.26476
167.586	-3.08628
25.1291	-4.88508
13.5853	-0.82455
7.15271	2.19682
9.17747	-4.86701
2.45137	2.36162
4.95555	11.9582
12.128	-3.98517
7.97505	4.42625
21.5677	-6.86475
8.37863	4.24778
15.4579	-8.70982
6.56668	241.364
5.10122	-8.16304
9.29036	-2.46083
12.4965	8.35296
20.7231	-3.78577
21.3155	20.5513
8.17034	-5.53756
6.01076	-6.71871
13.9251	-4.11135
6.22042	6.79419
7.5794	6.01774
24.2174	-2.55953
8.28741	3.81116
15.1105	19.2434
19.025	-6.08146
11.3678	-9.03132
8.74443	-7.94771
6.33382	7.44518
7.01392	-7.01179
14.7075	-2.40002
40.3971	18.7169
11.4864	-7.00167
12.593	1.04911
45.0338	9.74879
56.4618	12.9703
3.96699	-0.09248
13.2658	-2.67798
9.72673	-7.98834
12.7743	-4.72969
8.17006	-7.72282
213.779	0.97211
9.81069	33.1469
11.5905	-3.33173
4.97757	-2.4247
6.4166	-5.91384
20.5848	1.95368
10.8495	2.58328
11.4304	4.58049
5.17874	-5.85988
6.59453	-1.08538
8.45874	-0.35847
4.66788	-7.00658
21.2116	-4.60514
21.5906	-1.42007
7.28821	30.4972
23.6126	-2.2413
8.53142	0.191333
6.30411	-3.95904
36.2514	0.828011
7.67761	-4.20676
92.9931	2.60292
45.0325	-4.75043
19.3591	-6.90806
131	14.0698
7.67157	-8.57639
8.47264	28.7806
10.4698	0.330705
6.35517	0.402752
32.4735	276.217
23.046	-6.93906
27.7545	22.3861
9.17461	-4.93833
9.83688	-0.60323
29.1947	4.09946
7.02373	-5.38937
4.98714	-0.68488
7.34405	-1.68963
12.6203	-1.09715
22.1514	-7.6482
6.66224	-4.0857
5.49874	-4.95396
5.309	-5.69202
5.50622	3.36566
12.0764	-7.41529
13.3975	0.691856
3.81052	-5.01456
11.8806	-6.07092
25.6394	-2.36311
17.0319	12.846
8.83461	1.67304
334.008	0.847479
11.4652	0.419279
12.3734	8.23749
6.95899	-2.70703
7.58777	0.11006
29.6	-0.62937
2.66065	-0.51605
7.13985	-0.29492
10.6954	-0.78702
21.9125	-6.47771
12.0586	3.62309
3.95247	-3.08524
18.1974	-4.24944
5.37926	-4.76741
13.6255	-4.88017
21.8088	-1.70657
6.54305	-3.82274
24.5677	-1.35247
3.50652	5.25014
5.49184	-0.0602
3.40197	-3.71708
14.8934	1.42817
12.0638	52.7327
8.18314	14.0952
5.21574	-4.84007
12.0619	-1.52656
6.90985	-3.83794
6.41234	7.43871
35.5682	8.63015
16.3522	-0.70791
8.67821	-1.54861
14.3105	-1.50983
13.7885	-1.28987
32.3253	8.87947
10.0419	3.21788
5.0243	-0.23228
6.31828	21.0904
20.1157	-0.14513
11.9667	-2.81519
16.6809	109.375
6.77123	-3.20934
26.672	5.42936
20.0172	-4.1451
8.99296	0.722059
0.745681	1.48567
21.8649	-3.93128
5.98986	-1.19291
9.09171	-5.13921
6.91716	6.89494
11.4002	-2.19971
3.80261	-5.12477
42.8545	8.7163
5.5964	-3.61157
13.4269	124.288
11.3295	-1.55145
5.89698	1.493
10.4914
10.2065
18.0735
7.05514
53.887
8.91616
5.16156
7.45315
7.27888
7.24339
6.75769
4.07282
21.86
5.62278
13.723
6.39586
4.02517
12.3252
6.24704
7.59122
4.48751
17.1795
8.42094
6.54069
7.59191
173.93
11.9082
4.99572
4.55559
7.13999
8.74695
10.9686
5.38863
9.75222
4.26131
4.6176
13.0215
13.3097
55.4893
5.84037
14.3934
15.3823
8.88545
10.4505
8.59153
7.01119
4.07835
33.639
2.63641
7.74671
6.42135
6.66468
5.04998
10.1044
7.40062
6.46247
11.8608
10.3486
6.93625
19.2143
10.2325
5.7643
4.6307
8.84215
14.2697
5.74338
6.35666
8.15319
7.82255
7.54011
16.8015
80.7453
9.36234
42.5671
14.8453
147.746
4.70035
11.9771
7.51795
173.598
5.35928
13.0428
5.03283
7.47528
9.4818
9.87855
16.5491
4.73062
2.96649
3.22255
6.62166
7.2007
11.274
20.9762
11.5554
70.0837
8.0977
12.159
18.0709
6.18356
103.866
4.86535
10.4497
8.49418
13.9553

## Sheet: Fig. 5d
	Fig. 5d Quantification of monolayer colonization of different biofilm mutants
	Fraction of biomass remaining after washing
Strain	Rg	Δbap1 ΔrbmC	Δbap1	ΔrbmC	Δbap1 rbmCΔC1C2	ΔrbmC bap1Δ57aa	Δbap1 rbmCΔM1M2	ΔvpsL
Biological replicate 1	0.465132	0.059563	0.585382	0.270716	0.282574	0.031087	0.0308092	0.46467
Biological replicate 2	0.413621	0.00928348	0.788908	0.0981261	0.362505	0.141926	0.00727847	0.621621
Biological replicate 3	0.595969	0.0298344	0.458261	0.344092	0.3528	0.00210235	0.0593	0.099747
Biological replicate 4	0.419392	0.181892	0.794074	0.0394823	0.123038	0.012055	0.0664512	0.332276

## Sheet: SI Fig. 2f
SI Fig. 2f Biofilm adhesion assay with bap1ΔVelcro
BSA conc. (mg/mL)	Fraction of biomass remaining after washing
	ΔrbmC			ΔrbmC bap1ΔVelcro			ΔrbmCΔbap1
0	1.07743	1.14569	0.967292	0.028546	0.098532	0.066378	0.010591	0.009865	0.009388

## Sheet: SI Fig. 2h
SI Fig. 2h Distribution of puncta size in bap1ΔVelcro biofilms
Aggregate size - raw data (nm)				Aggregate size - distribution
328.85				Bin Center (nm)	Frequency
466.38				250	0.01
508.45				300	0.1
443.85				350	0.305
322.97				400	0.335
408.39				450	0.17
373.56				500	0.045
373.56				550	0.035
390.18
434.08
405.05
431.35
391.56
337.78
450.68
381.03
401.17
408.15
429.21
371.82
428.25
544.24
407.24
494.96
464.33
458.89
359.02
421.44
411.28
332.1
373.56
382.33
478.52
485.95
486.85
508.04
571.42
388.57
379.28
418.02
330.88
368.29
359.44
384.81
457.14
323.95
394.1
441.86
398.56
398.56
456.96
381.71
423.18
472.95
474.04
431.48
564.13
373.42
398.3
406.59
423.18
383.59
370.71
423.18
406.59
539.31
489.54
431.48
443.1
326.16
473.11
464.6
307.37
396.96
398.25
472.88
406.85
383.06
365.88
401.31
298.66
357.12
409.54
346.55
389.92
432.11
464.66
374.15
381.69
359.02
373.42
353.24
331.95
367.38
307.05
334.43
340.43
267.54
336.89
323.97
292.25
357.6
440.01
414.89
384.85
292.24
366.53
491.36
348.83
265.99
409.5
291.78
348.53
290.48
332.22
356.69
399.59
297.38
332.26
342.66
464.53
414.81
283.16
357.12
286.42
282.16
440.01
275.77
406.76
423.18
333.46
290.8
366.53
381.58
394.1
315.65
447.45
341.91
327.37
333.85
321.09
368.53
405.24
416.93
423.18
325.26
396.17
403.61
374.56
413.76
360.2
385.36
427.76
429.91
411.52
465.75
406.11
379.5
392.23
371.38
498.58
444.27
422.87
472.16
433.17
444.27
552.49
536.01
464.55
411.63
325.58
397.05
379
384.56
411.48
342.17
324.9
406.11
346.51
373.62
416.9
368.81
325.26
400.69
335.86
407.37
363.4
568.52
411.63
351.97
370.59
372.96
346.55
369.6
358.53
377.99
308.61
363.4
379
346.68

## Sheet: SI Fig. 3a
SI Fig. 3a Absorbance at 550 nm in crystal violet assays for the indicated strains
Absorbance550
Rg	Δbap1	ΔrbmC	Δbap1ΔrbmC
0.266	0.125667	0.152	-0.00566667
0.282333	0.060667	0.221	0.0273333
0.232667	0.0843333	0.362	-0.000666667
		0.3155	0.0153333
		0.4385
		0.361
		0.3475
		0.38
		0.345

## Sheet: SI Fig. 3b
SI Fig. 3b Biofilm adhesion assays performed on polystyrene, untreated glass, or NaOH-treated glass
	Fraction of biomass remaining after washing
	Untreated Glass			NaOH-treated Glass			Polystyrene
Rg	1.02829	0.996338	0.922934	1.02829	0.996338	0.922934	0.817421	1.19542	0.866407
Δbap1	1.02358	0.949775	0.955866	0.000106469	0.00890362	0.315804	0.982203	1.02262	1.04116
ΔrbmC	1.2181	1.21928	0.93034	0.992261	0.866547	0.842247	1.0562	0.998839	0.736486
Δbap1ΔrbmC	0	0.00891	0.0105	3.48728e-08	0.038027	4.6583e-07	0.008867	0.002077	0.059067

## Sheet: SI Fig. 3d
SI Fig. 3d Biofilm adhesion assays performed on polystyrene, untreated glass, or NaOH-treated glass in the presence of 1 mg/mL BSA
	Fraction of biomass remaining after washing
	Polystyrene			untreated glass			NaOH-treated glass
ΔrbmC	0.8613	1.003	1.1409	1.10805	1.06686	1.01959	1.1772	1.0666	1.0144
ΔrbmC bap1ΔprismB+57aa	0.9466	1.0044	0.9789	1.07332	0.995151	1.04829	0.211	0.0251	0.0925
ΔrbmC bap1Δ57aa	0.9487	0.9721	0.8629	0.041	0.0409	0.0574	0.0881	0.0847	0.1237
ΔrbmC bap1ΔprismB	0.0368	0.0078	0.0073	0.000733	0.001126	0.002007	0.0177	0.0666	0.0206

## Sheet: SI Fig. 4d
SI Fig. 4d Adhesion assay of the strain overexpressing bap1Δβ-prismB in the presence of 1 mg/mL BSA
	Fraction of biomass remaining after washing
ΔrbmC bap1ΔprismB	0.000733	0.001126	0.002007
ΔrbmC Δbap1 PBAD-bap1	0.0108	0.007	0.0071
ΔrbmC Δbap1 PBAD-bap1	1.0055	0.9224	0.9172
ΔrbmC Δbap1 PBAD-bap1ΔprismB	0.0337	0.0721	0.0896
ΔrbmC Δbap1 PBAD-bap1ΔprismB	0.0116	0.0916	0.0559

[truncated: 4 more sheets: SI Fig. 4e, SI Fig. 6a, SI Fig. 6c, SI Fig. 8b]
